# Supplementary material for: Sleep Disturbances and Phenoconversion in Patients with REM Sleep Behavior Disorder
Source: J Clin Med. 2021 Oct 14;10(20):4709. doi: 10.3390/jcm10204709 (PMC8536960; doi:10.3390/jcm10204709)
Supplement: Supplementary file 1 [file jcm-10-04709-s001.zip]

Archive with 1 entries (1 files):
- jcm-1400108-supplementary.pdf
